# Supplementary material for: A novel functional gene associated with cold tolerance at the seedling stage in rice
Source: Plant Biotechnol J. 2017 Mar 30;15(9):1141–8. doi: 10.1111/pbi.12704 (PMC5552475; doi:10.1111/pbi.12704)
Supplement: Supplementary file 1 — Table S1 Annotated genes within the interval of qCTS‐9. [file PBI-15-1141-s004.xlsx]

## Sheet: Sheet1
Table S1 Annotated genes within the interval of qCTS-9
RAP Locus	RAP Annotation
Os09g0407300	Domain of unknown function SprT-like domain containing protein
Os09g0407600	Similar to DNA mismatch repair protein
Os09g0407650	Hypothetical gene
Os09g0407700	Haloacid dehalogenase-like hydrolase domain containing protein
Os09g0407800	Pentatricopeptide repeat domain containing protein
Os09g0407900	Peptidase ubiquitin carboxyl-terminal hydrolase 2 family protein
Os09g0407950	Similar to transducin family protein / WD-40 repeat family protein
Os09g0408000	Similar to transducin family protein
Os09g0408300	Similar to Agenet domain containing protein
Os09g0408550	Heavy metal-associated domain2C HMA domain containing protein
Os09g0408600	Similar to Dihydrolipoamide S-acetyltransferase (EC 2.3.1.12)
Os09g0408900	Similar to kinase family protein
Os09g0408933	Hypothetical protein
Os09g0408966	Hypothetical protein
Os09g0409000	Conserved hypothetical protein
Os09g0409100	Conserved hypothetical protein
Os09g0409312	Non-protein coding transcript
Os09g0409950	Hypothetical conserved gene
Os09g0410125	Similar to membrane alanyl aminopeptidase
Os09g0410300 *	Conserved hypothetical protein
Os09g0410400	Zinc finger RING-type domain containing protein
Os09g0410500	Similar to teosinte-branched one
Os09g0410700	Helix-loop-helix DNA-binding domain containing protein
Os09g0411500	Similar to predicted protein
Os09g0411600	Pentatricopeptide repeat domain containing protein
Os09g0411650	Similar to Ribulose-12C5 bisphosphate carboxylase/oxygenase large subunit N- methyltransferase chloroplast precursor (EC 2.1.1.127) ([Ribulose- bisphosphate carboxylase]-lysine N-methyltransferase) (RuBisCO methyltransferase) (RuBisco LSMT) (rbcMT)
Os09g0411675	Hypothetical protein
Os09g0411700	Peptidyl-prolyl cis-trans isomerase PpiC-type domain containing protein
Os09g0411900	Similar to NAC-domain containing protein 18 (ANAC018) (NO APICAL MERISTEM protein) (AtNAM)
Os09g0411975	Non-protein coding transcript
Os09g0412050	Similar to Skp1-like protein
Os09g0412200 *	Protein of unknown function DUF246 plant family protein
Os09g0412300	Similar to Calmodulin-like protein
Os09g0412350	Hypothetical genes
Os09g0412400 *	Conserved hypothetical protein
Os09g0412700 *	Conserved hypothetical protein
Os09g0412900	Pentatricopeptide repeat domain containing protein
Os09g0413000 *	Hypothetical protein
Os09g0413100	Conserved hypothetical protein
Os09g0413200	Similar to CAAX amino terminal protease family protein
Os09g0413300	Pentatricopeptide repeat domain containing protein
Os09g0413500	Similar to 60S ribosomal protein L34
Os09g0413600	Ribosomal protein L34e domain containing protein
Os09g0413700 *	Conserved hypothetical protein
Os09g0414300	Non-protein coding transcript
Os09g0414500	Similar to ZF-HD homeobox protein
Os09g0414600	Conserved hypothetical protein
Os09g0414701	Hypothetical protein
Os09g0414900	Similar to GASA5-like protein (Fragment)
Os09g0415050	Hypothetical gene
Os09g0415300	Hypothetical conserved gene
Os09g0415400	Hypothetical protein
Os09g0415700 *	Methyltransferase putative family protein
Os09g0415750	Hypothetical protein
Os09g0415800	Phosphofructokinase family protein
Os09g0416200 *	Similar to glucose transporter (Fragment)
Os09g0416250	Hypothetical gene
Os09g0416500	Hypothetical conserved gene
	* Candidate genes in qCTS-9 interval
	RAP Locus and RAP annotation are based on the Rice Annotation Project Database (RAP-DB): http://rapdb.dna.affrc.go.jp/
