# Supplementary material for: A novel functional gene associated with cold tolerance at the seedling stage in rice
Source: Plant Biotechnol J. 2017 Mar 30;15(9):1141–8. doi: 10.1111/pbi.12704 (PMC5552475; doi:10.1111/pbi.12704)
Supplement: Supplementary file 2 — Table S2 The expression change of Os09g0410300 and cold tolerance in the RI lines under the cold treatment. [file PBI-15-1141-s003.xlsx]

## Sheet: Sheet1
Table S2 The expression change of Os09g0410300 and cold tolerance in the RI lines under cold treatment
RI lines	Fold Change *	Cold tolerance scale**
RI-28	2.90±0.19	7.0±0.6
RI-53	1.35±0.05	6.3±0.5
RI-54	0.72±0.07	7.3±0.0
RI-134	1.47±0.63	7.8±0.6
RI-147	1.32±0.25	7.9±0.5
RI-152	2.33±1.41	7.4±0.5
RI-169	1.50±0.03	7.1±0.6
RI-177	1.47±0.44	8.3±0.5
RI-213	1.55±0.29	8.3±0.5
RI-249	0.85±0.09	8.8±0.3
SHZ-2	2.01±0.24	6.8±0.8
RI-65	16.18±1.28	2.2±0.6
RI-92	7.85±1.52	2.2±1.1
RI-157	9.02±0.98	2.9±1.1
RI-159	11.78±1.84	1.6±0.1
RI-176	7.70±1.53	2.2±0.4
RI-197	13.51±1.02	3.4±0.2
RI-254	13.09±1.80	1.9±0.7
RI-263	10.44±2.55	3.0±0.2
RI-270	17.81±2.27	3.0±0.6
RI-305	10.76±0.36	2.9±1.0
LTH	13.70±0.23	1.3±0.2
LTH and SHZ-2 are the parents of the RI lines.
* The expression change of Os09g0410300 at 12 h after cold treatment (expression data of cold treatment / expression data of control)
** Cold tolerance after cold treatment for 5 days measured using the scale of 1 (tolerant, all leaves normal, no apparent visual injury) to 9 (sensitive, all leaves rolled and wilted, seedlings apparently dead)
