# Supplementary material for: A novel functional gene associated with cold tolerance at the seedling stage in rice
Source: Plant Biotechnol J. 2017 Mar 30;15(9):1141–8. doi: 10.1111/pbi.12704 (PMC5552475; doi:10.1111/pbi.12704)
Supplement: Supplementary file 3 — Table S3 Cis‐element difference in Os09g0410300 promoters between LTH and SHZ‐2. [file PBI-15-1141-s002.xlsx]

## Sheet: Sheet1
Table S3 Cis-element difference in Os09g0410300 promoters between LTH and SHZ-2
	Transcription Factor Binding Site	Signal sequence	Location (bp up stream)	Accession Number in PLACE	Annotation
LTH
	GTGANTG10	GTGA	676	S000378	"GTGA motif" found in the promoter of the tobacco (N.t.) late pollen gene g10 which shows homology to pectate lyase and is the putative homologue of the tomato gene lat56
	INRNTPSADB	YTCANTYY	330	S000395	"Inr (initiator)" elements found in the tobacco psaDb gene promoter without TATA boxes; Light-responsive transcription of psaDb depends on Inr, but not TATA box
	ROOTMOTIFTAPOX1	ATATT	146	S000098	Evaluation in tobacco of the organ specificity and strength of the rol D promoter, domain A of the 35S promoter and the 35S^2 promoter
	ROOTMOTIFTAPOX1	ATATT	145	S000098	Evaluation in tobacco of the organ specificity and strength of the rol D promoter, domain A of the 35S promoter and the 35S^2 promoter
SHZ-2
	SITEIIATCYTC	TGGGCY	544	S000474	"Site II element" found in the promoter regions of cytochrome genes (Cytc-1, Cytc-2) in Arabidopsis
	BIHD1OS	TGTCA	329	S000498	Binding site of OsBIHD1, a rice BELL homeodomain transcription factor
	WRKY71OS	TGAC	328	S000447	"A core of TGAC-containing W-box" of, e.g., Amy32b promoter; Binding site of rice WRKY71, a transcriptional repressor of the gibberellin signaling pathway
Cis-element differences caused by sequence polymorphism of Os09g0410300 promoter between LTH and SHZ-2 are listed. Analysis was done in PLACE (http://www.dna.affrc.go.jp/PLACE/).
