# Supplementary material for: A novel functional gene associated with cold tolerance at the seedling stage in rice
Source: Plant Biotechnol J. 2017 Mar 30;15(9):1141–8. doi: 10.1111/pbi.12704 (PMC5552475; doi:10.1111/pbi.12704)
Supplement: Supplementary file 4 — Table S4 List of primers used in the present study. [file PBI-15-1141-s005.xlsx]

## Sheet: Sheet1
Table S4 List of primers used in the present study
The candidate genes and their primer sequences for RT-PCR assay
RAP ID	Forward primer (5’ - 3’)	Reverse primer (5’ - 3’)
Os09g0410300	AACTCTAGTTGGCCTCCTTTGC	GGACAACTTGAGGTGGAGTGAC
Os09g0415700	GCTATTTACGAGCGAGGATTGAT	CAGTAGGATGTCTTCCATGTTGC
Os09g0416200	GCGTCGCTCTACTCCTCAGTC	TTGTCCGTCCCGAACTTCAC
Os09g0412200	CCTCTGCAAGTTGGTATCTGGA	TGTCCACAGGCAAGTCATCA
Os09g0412700	TTAGTCAGAGGCAGCACAGC	TCCAAAGCCATCCTCGCATT
Os09g0413700	TGGCCGAGGTTCTGATATGG	GGACTTCTCGTTGCTCACCA
Os09g0413000	GCTGCTGGATTTCTGCTACC	GTTCCTTGCCCAGACTGAAG
Os09g0412400	GTATCTCCTCCACACAGCAATG	ACCAGCTGCACGTCCTTC
Primer sequences of ID410300 designed based on the 2 bp insertion-deletion polymorphism in the promoter of Os09g0410300 between LTH and SHZ-2
	Forward primer (5’ - 3’)	Reverse primer (5’ - 3’)
ID410300	CTACTTTTGACTTAGCTGTCCTTCA	ATCCAGGCATAAAGCTGCAAGT
